# Supplementary material for: Apolipoprotein E controls Dectin-1-dependent development of monocyte-derived alveolar macrophages upon pulmonary β-glucan-induced inflammatory adaptation
Source: Nat Immunol. 2024 Apr 26;25(6):994–1006. doi: 10.1038/s41590-024-01830-z (PMC11147775; doi:10.1038/s41590-024-01830-z)
Supplement: Supplementary file 4 — Statistical source data flow cytometry. [file 41590_2024_1830_MOESM4_ESM.xlsx]

## Sheet: Fig. 1 H, I
Fig. 1 H
ApoE+CD11b+ AM, cells per BALF (x10³)
unstimulated	d1	d3	d7	d14	d21
0.051	0.069	0.9	3.152	1.696	0.017
0.032	0.063	1.224	1.481	0.402	0.013
0.045	0.094	0.293	2.117	0.335	0.596
0.041	0.089	0.097	2.165	0.671	0.041
0.033	0.029	0.846	0.835	2.362	0.026
0.035	0.022	0.674	1.532	2.406	0.349
0.058	0.045	0.66	3.607	4.463	0.84
0.038	0.234	0.727	3.714	2.212	0.434
0.037	0.156	1.243	3.98	0.237	1.621
0.044		0.96	2.287		2.374
Fig. 1 I
ApoE+CD11b+ AM, % CD45+ Lin-
unstimulated	d1	d3	d7	d14	d21
0.3	0.027	0.76	5.87	5.04	0.089
0.25	0.034	0.95	2.36	1.2	0.2
0.2	0.049	0.37	4.35	1.51	2.07
0.27	0.039	0.5	4.77	2.23	0.2
0.38	0.018	0.72	4.18	5.9	0.11
0.14	0.00645	0.12	2	5.74	1.59
0.22	0.00841	0.31	5.52	7.73	2.74
0.12	0.11	0.2	3.98	4.61	1.2
0.13	0.04	0.21	3.37	0.76	2.32
0.15		0.24	2.75		2.34
