# Supplementary material for: Apolipoprotein E controls Dectin-1-dependent development of monocyte-derived alveolar macrophages upon pulmonary β-glucan-induced inflammatory adaptation
Source: Nat Immunol. 2024 Apr 26;25(6):994–1006. doi: 10.1038/s41590-024-01830-z (PMC11147775; doi:10.1038/s41590-024-01830-z)
Supplement: Supplementary file 5 — Statistical source data flow cytometry. [file 41590_2024_1830_MOESM5_ESM.xlsx]

## Sheet: Fig 2 A
Fig. 2 A
Ly6c+ monocytes, cells per BALF (x10³)
unstimulated	d1	d3	d7	d14	d21
0.123	1.002	2.717	1.109	0.515	0.255
0.146	0.774	1.571	0.828	0.494	0.087
0.245	0.517	1.082	1.199	0.317	0.484
0.222	0.609	0.194	0.793	0.647	0.372
0.129	0.844	1.622	0.283	1.02	0.353
0.248	1.723	3.639	0.757	0.407	0.218
0.239	3.825	1.651	1.33	0.644	0.438
0.206	1.551	2.325	1.245	0.408	0.388
0.314	3.796	3.179	1.295	0.676	0.277
0.165		3.117	0.866	0.173	0.39

## Sheet: Fig 2 B
Fig 2 A
Ms4a3 labelling shown as % tdTomato+ cells
CD11b- AMs	ApoE+CD11b+ AMs
18.2	83
17.2	71.1
12.9	80
32.4	93.7
21.3	92.4
16.8	90.4
29.7	88.2
31.3	92.2

## Sheet: Fig 2 E, F
Fig. 2 E
Ly6c+ monocytes, cells per ml blood (x10^4)
PBS	Glucan
12.474	6.413
12.196	12.898
12.872	11.592
13.174	7.563
13.906	10.109
12.926	9.186
Fig. 2 F
Ly6c+ monocytes, cells per leg (x10^4)
PBS	Glucan
82.49	134.66
113.79	135.7
119.74	109.96
67.9	101.8
103.2	121.3
86.8	111.9
	103

## Sheet: Fig 2 G
Fig. 2 G
ApoE+CD11b+ AM, cells per BALF (x10³)
wt		CCR2 ko
PBS	Glucan	PBS	Glucan
0.105	2.907	0.035	0.456
0.026	3.5	0.049	0.87
0.085	3.317	0.036	1.217
0.025	4.017	0.02	0.777
0	1.13	0	0.96
0.01	1.06	0.08	0.52
0.01	3.28	0	0.19
	3.28
