# Supplementary material for: Apolipoprotein E controls Dectin-1-dependent development of monocyte-derived alveolar macrophages upon pulmonary β-glucan-induced inflammatory adaptation
Source: Nat Immunol. 2024 Apr 26;25(6):994–1006. doi: 10.1038/s41590-024-01830-z (PMC11147775; doi:10.1038/s41590-024-01830-z)
Supplement: Supplementary file 6 — Statistical source data flow cytometry and ELISA. [file 41590_2024_1830_MOESM6_ESM.xlsx]

## Sheet: Fig 3 A
Fig 3 A
IL-6 ELISA
PBS	Glucan	PBS	Glucan	stimulation
us	us	LPS	LPS	restimulation
0	0	0.189889	0.53882
0	0	0.1323	1.01626	pg/ml (x10³)
0	0	0.11684	0.94904
0	0	0.13996	0.4426
0	0	0.18872	0.464922
0	0	0.082364	0.393641
0	0	0.128891	0.499844
0	0	0.044359	0.358141
0	0	0.142281	0.432172
0	0	0.147156	0.197339
0	0	0.077786	0.374232
0	0	0.100929	0.394429
0	0	0.153143	0.310946
0	0	0.084036
0	0	0.123179

## Sheet: Fig 3 B
Fig 3 B
IL-6 ELISA after sorting of CD11b- AM or ApoE+CD11b+AM
CD11b- AM		ApoE+CD11b+ AM
Glucan	Glucan	Glucan	Glucan	stimulation
+ us	+LPS	+ us	+LPS	restimulation
0.633331	33.7333	2.63333	299.154
2.06667	63.6923	4.63333	285.462	pg/ml
3.2	63.9231	3.53334	244.538
1.43333	64.9231	6.93333	279.615
2.06667	65.4615	2.66667	298.462
2.76667	75.2308	3.16667	289.538
6.23333	63.8461	10.6341	416.634
0.733333	64.3846		556.659
1.8	65.6923
9.26666	62.3846
2.7	60.5385
1.2	66.6154
1.73333	67.5385
3.43333	1.30769
5.23333	58.2308
0.466664	71.4615
0	117.976
0.195122	112.39
6.4878	107.415
16.1951	118.317
0	108.634
2.12195	105.024

## Sheet: Fig 3 C
Fig 3 C
Percentage of IL-6+ cells among ApoE+CD11b+ AM, intracellular flow staining
PBS	Glucan	PBS	Glucan	stimulation
+ us	+LPS	+ us	+LPS	restimulation
9.52	23.5	20.7	37.6
15.8	31.8	21.1	42.3	%
7.96	33.4	14.3	35
17.4	30.8	33.3	39.2
9.52	32.6	20.7	47.8
16	15	20	26
		22

## Sheet: Fig 3 D
Fig 3 A
IL-6 ELISA
wt				CCR2ko
PBS	Glucan	PBS	Glucan	PBS	Glucan	PBS	Glucan	stimulation
us	us	LPS	LPS	us	us	LPS	LPS	restimulation
0.00637	0	0.037075	0.30025	0	0.003022	0.004652	0.107725
0	0	0.034125	0.25325	6.52e-05	0.006652	0	0.03325	pg/ml (x10³)
0	0	0.03445	0.432825	0.005978	0	0.006175	0.0424
0.002043	0.005957	0.03115	0.347325	0	0	0.00165	0.038975
0.005	0	0.040225	0.467525	0	0.00437	0.012925	0.03365
0	0	0.077786	0.197339	0	0	0.172736	0.20483
0	0	0.100929	0.374232	0	0	0.206566	0.211736
0	0	0.153143	0.394429	0	0	0.137	0.23334
0	0	0.084036	0.310946	0	0	0.124755	0.28217
0	0	0.123179

## Sheet: Fig 3 E
ELISA IL-6 post macrophage transfer
PBS	PBS	Glucan	Glucan	stimulation
unstimulated	+LPS	unstimulated	+LPS	restimulation
51.8431	460.902	35.6471	294.078
27.3529	289.451	30.5686	750.098	pg/ml
9.37255	62.6863	34.098	377.216
28.8235	248.451	31.5686	397.882
9.5	194	6.33333	1250.69
6.38095	144.929	32.9762	481.143
8.92857	207.833	17.5	247.595
10.4286	239.452	8.5
