# Supplementary material for: Apolipoprotein E controls Dectin-1-dependent development of monocyte-derived alveolar macrophages upon pulmonary β-glucan-induced inflammatory adaptation
Source: Nat Immunol. 2024 Apr 26;25(6):994–1006. doi: 10.1038/s41590-024-01830-z (PMC11147775; doi:10.1038/s41590-024-01830-z)
Supplement: Supplementary file 7 — Statistical source data functional assays and infection. [file 41590_2024_1830_MOESM7_ESM.xlsx]

## Sheet: Fig 4 A B 
Figure 4 A
Seahorse ECAR mpH/min
Time	PBS																						Glucan
1.30988	37.8424	26.6881	25.6409	26.8348	44.9663	40.1997	37.2164	42.6151	28.1313	23.5419	29.0928	40.8288	38.2278	37.1049	34.2266	44.211	49.9342	45.1664	56.798	45.7071	56.1289	45.3495	56.5448	65.2329	40.9641	47.0021	56.2546	66.0538	77.7869	75.4616	56.2546	66.0538	77.7869	75.4616	64.6135	58.1013	59.9776	70.3197	87.4364	67.1687	65.3285	68.1017	63.7327	52.237	61.9634	52.8063	64.7051	79.8184
7.78181	36.243	26.5339	26.5902	24.6093	45.3936	39.5423	34.3026	42.9962	25.5259	25.6817	29.7593	35.5565	37.6208	38.3112	32.654	41.8793	49.3685	44.4885	57.6329	44.2255	52.4752	47.2918	53.6411	65.62	41.4407	48.8369	62.1806	66.4911	75.5964	75.0065	62.1806	66.4911	75.5964	75.0065	64.2652	56.6816	61.7522	72.0822	90.7503	66.3334	66.8023	65.7364	63.6304	47.9917	61.6073	47.4019	63.9604	79.8863
14.2758	36.2548	26.6224	28.221	24.3382	44.6692	39.3557	39.1141	45.2462	21.2123	21.5261	29.6008	35.7036	37.9331	36.7328	31.1038	43.2761	47.6249	42.3085	56.8439	44.8532	51.4827	43.6273	53.3625	63.1245	42.2679	47.141	58.206	65.5535	74.3811	73.4829	58.206	65.5535	74.3811	73.4829	62.9113	54.391	58.8503	68.8424	89.9753	65.6995	65.2744	62.0207	61.8583	48.828	60.8351	46.9095	62.7133	76.7456
20.8499	59.251	41.0521	45.2035	46.5831	79.5281	68.3991	70.5442	81.5336	49.245	35.3758	57.1705	72.7239	65.9177	74.5991	56.8802	70.8479	79.1667	73.7986	93.6676	70.1167	89.9403	75.1937	101.34	119.415	86.194	93.0056	117.082	132.165	153.487	148.916	117.082	132.165	153.487	148.916	136.336	114.222	123.084	143.093	167.688	131.277	124.811	119.342	110.235	88.5063	114.641	87.6512	125.899	143.868
27.2905	57.8992	42.1634	47.3042	46.1122	79.4471	70.7569	70.7461	84.8036	49.7839	39.16	60.1992	71.006	66.2049	73.9565	59.0471	73.1354	82.5157	78.7265	94.0363	71.897	90.1193	74.4778	106.884	123.012	89.1578	94.2911	117.434	135.637	159.29	153.892	117.434	135.637	159.29	153.892	142.578	115.078	126.6	146.783	179.423	137.655	132.069	130.098	111.852	94.1766	113.783	96.6717	129.211	145.994
33.7329	57.5491	41.2789	48.8837	45.3226	79.9796	68.8796	71.7427	86.1065	45.7068	42.0126	57.7663	70.6201	66.791	73.0269	60.8725	73.8478	81.2083	78.3252	92.8825	72.1463	86.1424	74.2309	106.283	121.577	87.5874	92.3675	118.136	137.475	160.489	155.938	118.136	137.475	160.489	155.938	140.747	113.086	124.636	145.139	178.556	134.734	132.066	130.401	111.358	93.8286	112.01	99.7167	125.225	142.893
40.3395	95.3591	69.0862	75.6646	77.6434	125.79	131.279	130.242	154.698	78.3368	60.5856	78.114	106.416	118.964	140.782	112.514	128.53	139.823	132.57	149.746	122.308	144.317	120.394	198.641	226.995	167.482	177.886	217.012	253.511	272.592	276.184	217.012	253.511	272.592	276.184	241.143	201.206	214.878	236.593	325.454	246.941	243.218	234.334	204.668	166.352	195.652	170.463	228.168	309.045
46.8192	42.2758	33.9548	38.6167	39.1492	63.0407	63.125	61.0458	76.4845	37.3655	31.2391	41.1029	52.9456	56.9912	65.0132	56.5404	61.0103	70.623	66.7608	75.1374	59.6862	61.0926	56.0988	118.87	143.897	106.751	106.949	143.434	174.334	183.804	185.817	143.434	174.334	183.804	185.817	196.847	154.307	166.7	179.162	232.547	166.226	161.966	152.162	127.074	106.289	123.262	112.737	159.556	224.016
53.3086	37.7398	30.7534	34.3083	32.6403	55.0855	52.0061	53.5534	62.5886	31.187	33.7738	31.1358	45.3139	47.0276	51.5902	43.738	48.5959	58.292	56.3471	65.0334	50.3583	42.0098	41.6657	100.152	122.208	89.9042	89.5648	122.077	140.146	156.843	159.492	122.077	140.146	156.843	159.492	177.878	136.028	147.932	161.314	206.624	145.662	141.32	130.77	111.297	93.7232	109.283	99.2901	136.879	194.513
59.9004	22.6593	18.0139	19.1405	19.4556	29.8704	24.388	24.771	33.9081	17.1882	10.8546	25.1841	33.0791	27.6036	26.9815	21.6058	28.1933	31.1249	31.8871	35.9393	29.9703	33.6513	33.2192	37.3048	41.3154	33.3703	33.5472	39.3892	45.7182	54.5193	50.5203	39.3892	45.7182	54.5193	50.5203	47.6586	41.2611	42.2831	44.806	55.591	47.3821	43.3929	44.6546	37.9632	33.3791	39.1574	30.9555	49.5344	70.8469
66.3993	23.0673	16.8069	18.4604	19.8659	26.9109	25.5775	25.7982	34.8524	13.6872	16.6529	26.058	25.4354	26.1969	24.6599	23.1262	29.1138	33.6896	34.0386	38.2309	30.9931	35.0313	34.5042	39.3655	43.2596	33.4592	31.9651	39.265	45.5878	55.3495	52.3871	39.265	45.5878	55.3495	52.3871	46.1033	39.3853	40.7872	46.5831	58.0057	47.1798	46.4071	45.6052	39.7399	34.3803	42.8611	34.5686	47.1759	78.1471
72.8577	20.9322	17.4042	19.2474	18.5214	29.0114	25.6307	28.9493	36.5509	17.2902	14.3655	24.6965	27.6796	26.9963	27.3157	23.2952	28.5229	33.8885	36.3197	40.1362	33.7378	32.7749	37.4525	40.6944	42.3085	30.0908	35.1871	39.7912	45.9255	56.1589	53.9665	39.7912	45.9255	56.1589	53.9665	45.8541	39.6177	42.9853	47.637	60.5477	48.3971	49.1798	47.1134	41.5096	35.9704	43.0603	37.8202	46.5688	80.4103
Fig 4 B
Seahorse Glycolysis mpH/min
PBS	β-glucan
33.9	70.7
31.4	69.7
19.5	67.9
28	51.5
34.6	54.6
35	61.2

## Sheet: Fig 4 C D 
Fig 4 C
Phagocytosis+ AM counts over time
Time (h)	PBS + S. aureus												PBS without S. aureus			Glucan + S. aureus																			Glucan without S. aureus
0	5.25	7.5	7.25	5.5	7.75	7	8	6.25	6	6.25	5.75	7	0	0	0	2.25	3.75	7.75	8.5	5.5	5	5.75	4.75	4.25	5.75	8.25	3	3.75	2.5	4	6.25	4.75	6.25	4.5	0	0	0
0.166667	10.5	18.25	14.25	14.5	13	16.5	15.25	13	6.75	13.75	13.5	18.75	0	0	0	4.75	8.5	16	16.75	9.75	10	13.75	9.75	10.25	9	16.25	12.5	9.5	5.75	6.5	10.5	11.25	10.5	8.5	0	0	0
0.333333	54	72.25	51.5	56.25	46.5	65.25	67	57	67.25	48.25	42.5	68.5	0	0	0	45.25	27.75	49.25	54.25	48	44.25	48.5	47	48.75	62	82.75	76.25	62	32.75	27.75	43.5	46.75	45.25	38.5	0	0	0
0.5	108	133.25	110.5	116	107	126.25	123.25	122.75	137.75	97.25	91	109.5	0	0	0	143.5	103.5	126	125	124.5	115.5	130.75	122.5	131.25	148.75	201.5	182.5	157.5	103	103.25	128.5	140.25	131.75	122	0	0	0
0.666667	156.5	181.25	153	169.5	153.5	185.75	176.75	172	180.75	142.5	135.5	141.75	0	0	0	233.25	203.75	207.75	204.25	193.5	190.75	199	196.5	202.25	249.25	296	274.75	230.5	184.5	190.5	212.25	240.75	216.25	214	0	0	0
0.833333	196.25	228.25	193.75	213	199	224.25	223	214	205.25	158.5	160	162.75	0	0	0	325.75	288.5	271.75	280.75	264.5	263.25	245.75	263	262.75	323.75	372	245.25	293	255.75	265.5	293.5	305.5	280.25	248.75	0	0	0
1	225.75	248	232	231.5	229.5	259.25	256.75	250.25	234.75	210.75	190.75	185	0	0	0	402	371	335	318.25	328.5	316.5	330.75	303.75	326.5	377	437.25	415.75	343.25	299.75	329.75	340.25	359.5	345.75	359	0	0	0
1.16667	247.5	269.75	253.75	259	255.25	296.5	277.75	280.5	258.25	234.75	210.75	192.25	0	0	0	461.5	435	385.5	380.5	383.75	358.5	378.5	339.5	366.75	438.75	474.25	465.5	389.5	340.25	368.5	398.25	416.5	401	414.25	0	0	0
1.33333	272.25	290.25	279	281.25	283	321.5	299.5	300.75	265.5	244.75	231.5	203.25	0	0	0	512.5	495.25	435.75	424.75	431	398.75	429.25	388.75	401	472.25	521	502.25	431.5	374	406.75	437.75	449.75	436.5	450.25	0	0	0
1.5	289.75	305	274	297.75	294.75	314.25	319.75	323.5	291.75	280	245	218.75	0	0	0	546.25	539.25	477.75	465.5	466.75	438	474.75	428.25	439.75	508.75	543	541	459	410.25	430.5	473	497.5	476.25	510.25	0	0	0
1.66667	303.75	318	306.75	309.5	312.25	345	336	337.75	305.5	282	257	224.5	0	0	0	584	593.5	508.25	491.75	506.75	468.5	490.5	457.75	461.75	543.5	572.5	571.5	493.75	429.25	445	499.5	508	493	532	0	0	0
1.83333	318	328.25	315	330.75	325	362.5	335	345.5	312.25	299	268.25	235	0	0	0	611.5	623	534.75	502.25	531.25	493.25	517.25	476	484.75	559.5	587.5	605.5	516	447.25	458.75	512.75	529.75	523.75	554.25	0	0	0
2	323.75	337.5	329.5	328.25	327.25	376	353.25	346.5	322.25	307	278	241	0	0	0	569.25	656	564	524	538.75	502.5	546.25	501.75	496.75	576.75	617.5	606	532	470	496.5	538.75	575.75	562.5	584.75	0	0	0
2.16667	339.75	355.25	341	346.75	347	380.5	363.75	362.5	328	324	286.5	248.25	0	0	0	661.25	690.25	571.5	550.25	570.5	530.75	564	527.25	523	608.5	630.75	631.75	550	494.5	512.75	561	573.75	557.25	588.75	0	0	0
2.33333	344.25	360.5	350.25	359.25	358.5	391.75	377	371.5	336	330	290.5	255	0	0	0	675.5	697.25	585.25	553.75	585.25	549.5	580.75	541	529	625.5	647.25	651.5	556.75	497.75	550	574.25	581.5	571.5	605	0	0	0
2.5	355	371	356	366	365.5	400	385.5	378.25	347.5	340.5	300.5	264.25	0	0	0	691.5	718.25	606.75	564	603.75	558.25	592.75	548.75	548	632.75	650.75	646.25	562.25	516.75	528.5	583.25	627	600.5	641.75	0	0	0
2.66667	358.25	377.75	364.5	367.75	371	405	393.25	380.75	350.25	341.75	300.5	263	0	0	0	707	726	619.5	573.75	621.25	570.25	617	553.75	560	651.5	668.75	660.5	570.75	509.5	530	592.75	614.5	598.25	657.25	0	0	0
2.83333	367	386	368.25	369	378	417.5	401	389.5	360.5	348.5	301.5	267.75	0	0	0	720.75	738.75	631.5	586.5	631.25	588	628.5	571.5	564	666.5	674.75	670.5	580.75	532.75	554.75	608.5	657	626	667.25	0	0	0
3	370.25	387.75	382.25	385.75	386	421	405.25	396.75	363.25	353.5	313.25	271.25	0	0	0	722	758	635.5	595.25	646	603.5	644.5	581	575.5	664	685.75	676	584.75	535.25	570.25	611.5	632.5	619.75	668.25	0	0	0
3.16667	373	389.25	387.75	390.75	383.75	428	412.75	398.5	367.5	366.75	317.25	270.5	0	0	0	730.5	762	654.5	616.25	653.25	604.25	652.75	594.5	581.75	680.25	701.5	684	589.25	540.25	582	624	639.75	628	673.25	0	0	0
3.33333	376.75	396.5	389.5	391.5	386.75	430	413.75	406	377	365.25	323.25	274	0	0	0	737.25	771.25	656.25	619	661	625.5	653	596.5	596.5	678.5	709	686	590.25	549.75	585.75	625.75	651.5	640	682.25	0	0	0
3.5	379.25	398.25	392.25	394.5	397.75	440.5	421.5	402	377.25	369.25	325	281	0	0	0	754	782.25	678.75	624.75	660.75	627.5	660	611.75	600.75	682.75	703.5	693.25	596.5	559.5	579.25	642.25	683.25	664.75	701.5	0	0	0
3.66667	378.75	405.25	393.5	404.5	402.75	438.75	422.5	412.25	381.25	367.5	330	281.5	0	0	0	752.25	789	673.5	632	675.25	627.75	670.75	624.75	609.75	703.5	721.5	698	599.5	563.25	593.75	638.75	664.5	648.5	688.75	0	0	0
3.83333	385.5	407	393	401.5	407	448.25	424	409.75	379	373.75	327.5	281.5	0	0	0	762.75	802.75	690.75	632.5	675.75	641.25	681.5	625	616.25	704.25	710.5	690.5	599	560.75	588.5	649.75	699.25	675.5	710.25	0	0	0
4	387.5	409.25	395.5	403.5	410.5	455.5	427.5	422	379.75	380.75	335.5	282.25	0	0	0	760.75	814	705.25	643.5	682.5	641.75	686.75	642.75	617.25	709.25	719.75	694.5	601.75	567	591.5	652	710.75	685	707.75	0	0	0
4.16667	390.5	407.5	400.25	409.75	417	446.75	436.25	421	389.5	384.25	334.25	283.25	0	0	0	763.5	823	710.75	646	712.5	653.75	693.5	648.5	630.25	721.5	731.75	702.75	602.75	575.5	601	652.75	681.25	667.5	711.25	0	0	0
4.33333	394.75	418.75	407	414.75	417.75	457	438.5	420.5	391.25	388	335	283.75	0	0	0	772	831.75	718.75	650.5	709	659.5	716.5	648.25	641	721.75	732.25	701.25	603.75	572	600.25	667.75	720.25	693.25	732.75	0	0	0
4.5	391.5	418.75	407.5	421	424	461.75	439	423	393.75	396.5	342.5	285.25	0	0	0	779.5	838.5	722.5	657.5	720	664.75	713.75	664.75	642	737.5	742.5	703.25	607.5	574.25	611.25	660.25	686.75	675.75	716.25	0	0	0
4.66667	396.75	417.25	409.75	422.5	426.5	459	438.75	430	398.25	391.75	343	286	0	0	0	775	848	722.75	676.75	726.25	668.75	718.25	668.5	646.5	738	748.25	708	608	580.75	621.25	673.5	694.25	688.5	723	0	0	0
4.83333	395.5	418.25	411.75	420.5	425.5	459.5	445	431	401.5	397	347	289	0	0	0	771	853.75	740.5	666.75	734.75	680.25	722.75	674	650.25	753	753	713.25	613.75	580.5	616	669	700	702.5	731.5	0	0	0
5	400	421.75	408.5	422	434	477.25	448.25	431.5	394.25	399	344.75	289	0	0	0	797.25	868.5	751.25	684.25	746.75	690	728.25	677.5	659.25	748.5	744.25	728	620.25	583.75	614.5	682.25	741.25	721	738.25	0	0	0
5.16667	399.75	428.5	411.25	427.25	427	476	451.5	441.5	406.25	402.25	347.75	290.5	0	0	0	787	873.5	759	678.25	758	689.75	730.5	682.25	660.75	767.5	754	730.5	621.25	587.5	616.5	679	739.75	717.5	742.75	0	0	0
5.33333	407.75	430.5	414.25	436.5	432.25	476	448.75	450	407.25	405.25	343.75	293	0	0	0	794.75	884.5	762.5	687.5	758.75	695	742.5	680.25	670.75	771	754.25	732.5	619	593.75	619.75	684.25	753.5	717.5	756.5	0	0	0
5.5	405.5	428	417.75	433.25	433.75	480	458.75	450.75	411	399.25	349.25	296.25	0	0	0	796.5	891.5	771.5	691.25	768.25	702	745.5	694.25	673.25	772.75	749.75	738.75	629	590.5	625.5	680.5	754.25	735.25	762.25	0	0	0
5.66667	407.75	431.25	423	440.25	437.75	480.75	451.75	455.25	411.25	397.75	355.25	294.5	0	0	0	793	895.5	773.75	707	776	715.75	755.75	699.75	682.75	780.25	759.5	740.5	632	593	624.5	687.75	752.75	737.5	768.5	0	0	0
5.83333	412	435.75	422.25	444.75	433	484.5	449.25	452	429.5	416.5	356	295.5	0	0	0	801.75	896.5	780.5	704.5	776.25	714.5	762.5	702.75	687.5	775	770	742.25	637.25	597.5	630.25	699.75	755.25	734.25	771.25	0	0	0
6	407.5	437.25	433.25	439.5	441	488.5	454.5	453	419.25	410.25	355.75	299.25	0	0	0	813.25	905	792.25	725.25	788	720.5	777	705.25	681.25	798.75	769	771	648	600.5	640.75	698.75	737.25	726.5	759.75	0	0	0
6.16667	408.5	436	432.25	452.25	438.25	488.5	461	454.25	422.5	412	348	299.25	0	0	0	817.25	904.25	801.5	725.5	786	730.75	773	714.75	691.25	801.75	767.5	753.25	642.5	599	635.75	697.5	774.25	749	775.75	0	0	0
6.33333	413.75	438.25	428	443.75	454.75	501	459.25	452.25	420.5	411.25	365.5	294.25	0	0	0	823	914.5	810	723.5	805	725.75	773.25	731.5	705.75	798.5	774.25	772	653	605.5	642.25	711	769	744.5	783.25	0	0	0
6.5	409.25	440.25	431	455.75	442	499.5	459.5	470.75	417.5	422.75	359.75	298.75	0	0	0	816.75	920.75	808.25	733.75	801.5	721.25	787.75	735.5	695.75	830	784.5	770.5	651.5	606.75	649.5	702.5	736.25	730.25	764.25	0	0	0
6.66667	418.75	444.75	433.75	443	456.75	499.25	465.75	461.25	430.25	419.5	363	299.75	0	0	0	819.25	928	814.75	736.5	803.25	737.5	791	720.25	708	821.75	780.75	771	658.5	603.25	643.75	709.75	778.5	757.75	785.5	0	0	0
6.83333	414.75	447.75	435.25	456.25	444.75	507	463	477.5	432.25	412.5	371.75	299.5	0	0	0	818.75	933	830.5	742.25	804	742	793	736.75	707.25	819.75	782.5	778.25	666.5	610.5	650.75	718.25	786.25	763.75	787.25	0	0	0
7	422.5	449	437	459.25	455	501.75	466.75	472.75	429.25	424.75	370.5	300.25	0	0	0	831	938.25	835	741.25	815	746.5	794.75	734.75	721.25	821.5	781.75	784.75	675.75	607.25	651.25	719.25	780.5	759.25	798.5	0	0	0
Figure 4 D
Phagocytosis+ AM, time point 2 h
PBS	Glucan	PBS	Glucan
-	-	+ S. aureus	+ S. aureus
0	0	323.75	569.25
0	0	337.5	656
0	0	329.5	564
0	0	328.25	524
0	0	327.25	538.75
0	0	376	502.5
		353.25	546.25
		346.5	501.75
		322.25	496.75
		307	576.75
		278	617.5
		241	606
			532
			470
			496.5
			538.75
			575.75
			562.5
			584.75

## Sheet: Fig 4 E F
Fig 4 E
Legionella infection, CFU/ml (x10³)
PBS	Glucan	pre-treated
284	264
392	236
492	112
572	23.2
560	292
424	180
372	268
476	45.2
460	168
332
Fig 4 F
Legionella infection, ApoE+CD11b+ AM, cells per BALF (x10³)
PBS	Glucan	pre-treated
0	0.221
0.03	0.217
0.039	0.104
0.005	0.663
0.095	0.242
0.112	0.135
0.066	0.13
0.069	0.272
0.138	0.209
0.048

## Sheet: Fig 4 H
Figure 4 H
Fibrosis in lung organoids co-cultured with PBS or glucan treated AM
Quantification SMA area in %
+Medium	+TGF-ß	+TGF-ß	+TGF-ß		TGF-beta
-	-	+ PBS AM	+ Glucan AM		cells
2.61	33.54	18.73	0.204
3.83	21.07	15.78	15.29
1.956	25.24	30.93	10.37
3.659	7.954	30.72	8.35
3.595	4.24	33.69	11.37
0.355	7.87	63.76	9.112
0.468	31.76		6.678
			3.558
