# Supplementary material for: Apolipoprotein E controls Dectin-1-dependent development of monocyte-derived alveolar macrophages upon pulmonary β-glucan-induced inflammatory adaptation
Source: Nat Immunol. 2024 Apr 26;25(6):994–1006. doi: 10.1038/s41590-024-01830-z (PMC11147775; doi:10.1038/s41590-024-01830-z)
Supplement: Supplementary file 8 — Statistical source data flow cytometry and ELISA. [file 41590_2024_1830_MOESM8_ESM.xlsx]

## Sheet: Fig 5 A
Fig 5 A
% of populations among Dectin-1+ cells, flow cytometry
ApoE+CD11b+ AMs	CD11b- AMs	Ly6c+ monocytes	Ly6cint monocytes	Ly6c- monocytes
0.79	72.8	8.55	3.56	7.92
0.84	64.3	7.39	5.63	11.5
0.61	65.6	5.49	5.26	10
1.03	64.4	8.29	4.24	14.2
0.8	72.2	8.16	4.16	7.64
1.04	67.9	11.4	4.07	8.25
0.21	50	18	4.23	13
0.17	38	18.4	5.39	22.9
0.19	46.5	19.3	3.29	15.4
0.3	50.5	18.6	2.75	12.8
0.25	42.8	18.8	4.4	17.8

## Sheet: Fig 5 B C
Fig 5 B
ApoE+CD11b+ AM, cells per BALF (x10³)
wt		Dectin-1ko
PBS	Glucan	PBS	Glucan
0.02	0.581	0.017	0.525
0.031	1.822	0.006	1.059
0.02	1.15	0.014	0.411
0.015	1.463	0.059	0.932
0.013	1.636	0.217	0.346
0.007	0.55	0.063	0.504
	0.815	0.002	0.021
	2.776	0.006	0.026
			0.626
Fig 5 C
Ly6c+ monocytes, cells per BALF (x10³)
wt		Dectin-1ko
PBS	Glucan	PBS	Glucan
0.07	0.173	0.327	0.907
0.027	2.044	1.107	1.234
0.134	1.386	0.735	1.246
0.165	0.951	0.191	0.921
0.513	1.197	0.288	1.615
0.227	1.192		1.079
0.251	0.722		1.659
0.152	1.426		0.084
0.156	0.98		1.246
	2.74		0.921

## Sheet: Fig 5 D E
Fig 5 D
Dectin-1ko chimeras, ApoE+CD11b+ AM, cells per BALF (x10³)
wt chimeras		Dectin-1ko chimeras
PBS	Glucan	PBS	Glucan
0.05	3.65	0.01	0.41
0.02	0.97	0.04	0.67
0.08	1.37	0.01	2.47
0.04	4.04	0.01	1.98
0.031	4.85		0.71
0.074	3.71		0.121
0.079	1.846		0.189
0.058	3.179		0.085
0.222	2.647
	3.481
Fig 5 E
CARD9ko chimeras, ApoE+CD11b+ AM, cells per BALF (x10³)
wt chimeras		CARD9ko chimeras
PBS	Glucan	PBS	Glucan
0.041	0.977	0.05	0.371
0.065	1.972	0.057	1.376
0.03	0.858	0.046	0.11
0.061	1.087	0.046	1.454
0.049	2.085	0.039	0.566
0.063	1.953	0.036	1.143
0.044	4.343	0.043	1.143
0.035	1.21	0.031	0.151
	0.135	0.033	0.736
		0.039

## Sheet: Fig 5 F G
Fig 5 F
Dectin-1ko mice, IL-6 ELISA in vitro restimulation with LPS
wt				Dectin-1ko
PBS	Glucan	PBS	Glucan	PBS	Glucan	PBS	Glucan	stimulation
us	us	LPS	LPS	us	us	LPS	LPS	restimulation
0	0	0.077786	0.197339	0	0	0.193698	0.266377	pg/ml (x10³)
0	0	0.100929	0.374232	0	0	0.106547	0.374887
0	0	0.153143	0.394429	0	0	0.192396	0.196358
0	0	0.084036	0.310946	0	0	0.093219	0.081803
0	0	0.123179	0.464922	0	0	0.212984	0.114409
0	0	0.082364	0.393641	0	0	0.0895	0.169955
0	0	0.128891	0.499844	0	0	0.070922	0.254712
0	0	0.044359	0.358141		0		0.087258
0	0	0.142281	0.432172
0	0	0.147156
Fig 5 G
CARD9ko mice, IL-6 ELISA in vitro restimulation with LPS
wt				CARD9ko
PBS	Glucan	PBS	Glucan	PBS	Glucan	PBS	Glucan	stimulation
us	us	LPS	LPS	us	us	LPS	LPS	restimulation
0.00637	0	0.037075	0.30025	0	0.01987	0.028413	0.109283	pg/ml (x10³)
0	0	0.034125	0.25325	0.004783	0	0.016891	0.229152
0	0	0.03445	0.432825	0.011783	0.001065	0.03363	0.138022
0.002043	0.005957	0.03115	0.347325	0	0.001109	0.020348	0.100435
0.005	0	0.040225	0.467525	0.016275	0.011196	0.177118	0.028174
0.022686	0.021784	0.250765	0.263765	0.014941	0.016059	0.148196	0.109588
0.022059	0.020784	0.231137	0.338412	0.016392	0.024	0.031627	0.140275
0.019373	0.018098	0.222412	0.237765	0.014784	0.02698	0.116804	0.051412
0.02102	0.024255			0.013824	0.024824	0.193569	0.163765
0.017451	0.014216				0.019098		0.188314
