# Supplementary material for: Apolipoprotein E controls Dectin-1-dependent development of monocyte-derived alveolar macrophages upon pulmonary β-glucan-induced inflammatory adaptation
Source: Nat Immunol. 2024 Apr 26;25(6):994–1006. doi: 10.1038/s41590-024-01830-z (PMC11147775; doi:10.1038/s41590-024-01830-z)
Supplement: Supplementary file 9 — Statistical source data flow cytometry and ELISA. [file 41590_2024_1830_MOESM9_ESM.xlsx]

## Sheet: Fig 6 B
Fig 6 B
ELISA ApoE in BALF supernatant
Unstimulated	d1	d3	d7	d14	d21
6.75715	26.8884	41.0724	5.88013	4.08926	4.36968	pg/ml
3.79289	42.0665	42.7016	9.70491	12.6917	4.28171
2.75257	40.2553	22.8723	40.6847	4.42302	7.08266
3.20894		8.90982	10.6567	4.97562	4.37793
3.71151	42.143	40.1739	9.97819		26.5194

## Sheet: Fig 6 C D
Fig 6 C
Ly6c+ monocytes, cells per BALF (x10³), day 7
ApoEflox LysM +/+		ApoEflox LysM Cre/+
PBS	glucan	PBS	glucan
0.152	1.426	0.171	0.356
0.156	0.98	0.14	1.227
0.251	2.74	0.43	0.508
0.513	1.197	0.787	1.132
0.227	1.192	0.282	0.494
0.07	0.722	0.349	0.489
0.027	0.173	0.063	0.059
0.134	2.044	0.233	0.595
0.165	1.386		0.218
	0.951
Fig 6 D
ApoE+CD11b+ AM, cells per BALF (x10³), day 7
ApoEflox LysM +/+		ApoEflox LysM Cre/+
PBS	glucan	PBS	glucan
0.109	4.032	0.145	0.5
0.148	2.683	0.179	0.273
0.027	0.671	0.041	0.139
0.061	1.076	0.18	0.116
0.077	0.578	0.061	0.147
0.078	0.455	0.095	0.659
0.007	0.083	0.018	0.021
0.058	1.076	0.044	0.027
0.096	1.195
	1.443

## Sheet: Fig 6 E F
Fig 6 E
wt/wt or wt/ApoEflox LysM Cre/+ bone marrow chimeras, cells per BALF (x10³)
wt/wt chimeras		wt/ApoEflox LysM Cre/+ chimeras
PBS	glucan	PBS	glucan
0.023	2.104	0.058	4.132
0.025	3.115	0.024	2.407
0.028	3.213	0.033	3.164
0.019	0.541	0.149	2.507
0.03	3.958	0.104	1.968
0.02	1.25	0.034	1.997
0.007	0.873	0.01	1.865
0.025	1.624		1.12
0.007
Fig 6 F
wt/wt or wt/ApoEflox LysM Cre/+ bone marrow chimeras, cells per BALF (x10³), split by CD45.1 and CD45.2
wt/wt chimeras		wt/ApoEflox LysM Cre/+ chimeras		wt/wt chimeras		wt/ApoEflox LysM Cre/+ chimeras
PBS		PBS		glucan		glucan
CD45.1	CD45.2	CD45.1	CD45.2	CD45.1	CD45.2	CD45.1	CD45.2
0.009	0.01	0.016	0.029	0.731	1.163	2.479	2.284
0.011	0.011	0.009	0.013	0.794	2.202	1.792	1.493
0.01	0.016	0.012	0.013	1.318	1.624	1.358	1.594
0.009	0.008	0.035	0.035	1.194	1.271	1.067	1.336
0.007	0.006	0.043	0.042	1.206	2.564	0.658	1.155
0.011	0.007	0.011	0.022	0.822	0.296	0.892	0.977
0.004	0.003	0.005	0.004	0.309	0.504	0.772	0.95
0.01	0.012			0.867	0.623	0.426	0.641
0.004	0.001					0.063	0.054
