# Supplementary material for: Apolipoprotein E controls Dectin-1-dependent development of monocyte-derived alveolar macrophages upon pulmonary β-glucan-induced inflammatory adaptation
Source: Nat Immunol. 2024 Apr 26;25(6):994–1006. doi: 10.1038/s41590-024-01830-z (PMC11147775; doi:10.1038/s41590-024-01830-z)
Supplement: Supplementary file 10 — Statistical source data flow cytometry, ELISA and histology. [file 41590_2024_1830_MOESM10_ESM.xlsx]

## Sheet: Fig 7 A B
Fig 7 A
ApoE+CD11b+ AM, cells per BALF (x10³)
ApoEflox LysM +/+		ApoEflox LysM Cre/+
PBS	Glucan	PBS	Glucan
0.002	0.857	0.025	1.016
0.015	0.547	0.039	0.664
0.006	0.345	0.02	0.935
0.008	0.739	0.005	0.133
0	1.703	0.013	0.386
0.098	1.798	0.182	1.317
0.114	2.758	0.125	1.471
0.155	2.979	0.097
Fig 7 B
Ly6c+ monocytes, cells per BALF (x10³)
ApoEflox LysM +/+		ApoEflox LysM Cre/+
PBS	Glucan	PBS	Glucan
0.031	1.015	0.176	2.782
0.094	0.932	0.439	1.735
0.125	0.795	0.29	2.03
0.13	0.913	0.137	2.438
0.047	2.157	0.181	0.67
0.1	1.073	0.133	0.335
0.075	0.469	0.151	0.497
0.25	1.398	0.106

## Sheet: Fig 7 C
Fig 7 C
Filipin mean intensity (a.u.) in ApoE+CD11b+ AM
ApoEflox LysM +/+		ApoEflox LysM Cre/+
PBS	Glucan	PBS	Glucan
0.243917	0.344114	0.261505	0.657707
0.250778	0.312729	0.433154	0.728232
0.102105	0.215756	0.381782	0.684713
0.253502	0.303813	0.521026	0.825023
0.26104	0.48187	0.477715	0.256782
0.149766	0.247486	0.23895	0.459591
0.245847	0.400233	0.215138	0.651653
0.222989	0.427508	0.248172	0.667226
0.261646	0.38737	0.284763	0.478574
0.288276	0.329441	0.220816	0.708797
0.278773	0.0977864	0.299736	0.653603
0.217249	0.485457	0.28302	0.486211
0.236231	0.426893	0.275584	0.326047
0.296351	0.396185	0.472914	0.690862
0.335643	0.382338	0.194521	0.653759
0.318258	0.501335	0.310113	0.671948
0.279097	0.30377	0.237076	0.678433
0.275098	0.287634	0.424225	0.651623
0.214743	0.187919	0.25026	0.559745
0.304744	0.461255	0.215661	0.646047
0.308413	0.126613	0.256283	0.511109
0.154816	0.286012	0.529271	0.731476
0.316887	0.1297	0.475825	0.537338
0.380702	0.430191	0.213803	0.414895
0.39141	0.416885	0.208033	0.372222
0.437383	0.274453	0.227713	0.438309
0.42062	0.146116	0.246642	0.508081
0.569226	0.269851	0.342052	0.462254
0.411248	0.40987	0.318544	0.476616
0.448943	0.363265	0.226719	0.537019
0.317823	0.147105	0.265527	0.389856
0.417416	0.202368	0.373596	0.16422
0.352429	0.240091	0.235764	0.268711
0.283341	0.379403	0.384338	0.402496
0.396951	0.161983	0.292464	0.194598
0.381984	0.396248	0.259099	0.375569
0.286088	0.335704	0.378045	0.2524
0.263425	0.299798	0.286996	0.324755
0.522264	0.272497	0.256876	0.459812
0.0632773	0.402253	0.343337	0.173987
0.0660887	0.307995	0.144608	0.42511
0.354387	0.264694	0.364993	0.213245
0.419018	0.373689	0.207932	0.270421
0.348983	0.268743	0.297908	0.546445
0.342243	0.195535	0.280152	0.40025
0.34458	0.34881	0.280914	0.195351
0.234286	0.467733	0.208384	0.356971
0.243156	0.352661	0.218075	0.460915
0.0917545	0.346212	0.0658375	0.361476
0.40447	0.265614	0.20457	0.379344
0.15416	0.36605	0.202785	0.511653
0.414162	0.234312	0.307952	0.194566
0.338291	0.303956	0.135575	0.3519
0.219677	0.0995999	0.224887	0.237302
0.260804	0.174001	0.489537	0.318005
0.270459	0.196328	0.214002	0.338881
0.396346	0.13732	0.282442	0.332484
0.273039	0.215046	0.185473	0.355555
0.324375	0.315577	0.287668	0.52064
0.287185	0.276075	0.340133	0.569052
0.287712	0.268288	0.37756	0.218722
0.326175	0.367309	0.246806	0.463658
0.337576	0.25985	0.314973	0.275454
0.483043	0.336912	0.276291	0.139232
0.548112	0.354872	0.279015	0.225712
0.343664	0.23489	0.227991	0.336066
0.314345	0.209988	0.295089	0.370717
0.363218	0.136562		0.2228
0.482498	0.120787		0.197837
0.567884	0.233586		0.27168
0.336147	0.30458		0.24815
0.120123	0.258756		0.248634
0.270295	0.245506		0.369793
0.195936	0.387092		0.267087
0.0743406	0.340843		0.324455
0.078591	0.508576		0.242056
0.248255	0.285863		0.171534
0.221079	0.297197		0.210656
0.237207	0.172082		0.348316
0.266602	0.191153		0.233595
0.0989941	0.3322		0.373845
0.114198	0.506031		0.55222
0.0958071	0.372047		0.369143
0.083328	0.25298		0.237523
0.0938816	0.21996		0.415199
0.209152	0.34383		0.176505
0.0860681	0.0771696		0.3313
0.0707907	0.0757192		0.427576
0.0834347	0.140453		0.312963
0.0918333	0.168874		0.250229
0.139607	0.167137		0.459513
0.100881	0.126966		0.313049
0.245153	0.16981		0.29955
0.232102	0.128879		0.264162
0.224843	0.175676		0.213889
0.213628	0.159489		0.21397
0.364646	0.117918		0.26996
0.238582	0.136754		0.476762
0.272351	0.174924		0.449457
0.19805	0.123286		0.199908
0.355954	0.184722		0.389175
	0.0791		0.222843
	0.0664988		0.255299
	0.0727245		0.193131
			0.182219
			0.20531
			0.289998
			0.211709
			0.183258
			0.145471
			0.439159
			0.562768
			0.407038
			0.305743
			0.169604
			0.379357
			0.432691
			0.311748
			0.475433
			0.288662
			0.328657
			0.298424
			0.358033
			0.476103
			0.216957
			0.240754
			0.430308
			0.317095
			0.315132
			0.221308
			0.176441
			0.222779

## Sheet: Fig 7 D
Fig 7 D
BODIPY-cholesterol overlapping fraction in ApoE+CD11b+ AM
Calreticulin		LAMP1		EEA1
ApoEflox LysM +/+	ApoEflox LysM Cre/+	ApoEflox LysM +/+	ApoEflox LysM Cre/+	ApoEflox LysM +/+	ApoEflox LysM Cre/+
0	0.707	0.113	0.06	0.138	0
0.138	0.122	0.042	0.051	0.39	0.152
0	0.3	0.005	0.071	0.21	0.437
0	0.958	0.041	0.064	0.458	0.397
0.048	0.467	0.052	0.081	0.292	0.131
0	0.448	0.088	0.251	0.129	0.099
0.006	0.756	0.065	0.032	0.481
0	0.477	0.382	0.375	0.513
0	0.991	0	0.012	0.081
0.004	0.896	0.006	0.429	0.369
	0.788	0.081	0.084	0.134
	0	0.179	0.027	0.115
	0.653		0.076	0.078
	0.03		0.015	0.046
	0.866		0.206	0.953
	0.308		0.019	0.897
			0.206

## Sheet: Fig 7 G
Fig 7 G
M-CSF quantification in ApoE+CD11b+ AM, M-CSF mean intensity (a.u)
ApoEflox LysM +/+		ApoEflox LysM Cre/+
PBS	Glucan	PBS	Glucan
0.423542	0.557068	0.333928	0.186237
0.28365	0.513553	0.509865	0.149277
0.345411	0.521858	0.371374	0.0556273
0.33735	0.453259	0.469535	0
0.280416	0.391813	0.418463	0.141213
0.293861	0.619924	0.406058	0.158886
0.307105	0.572304	0.419608	0.10063
0.445154	0.54204	0.479988	0.0999877
0.381515	0.573228	0.448554	0.24184
0.357422	0.540028		0
0.521081	1		0
0.329541	0.594233		0.285112
0.429008	0.518525		0.17525
0.410184	0.363666		0.187391
	0.444943		0.207059
	0.338341		0
	0.532116		0
	0.606422		0
	0.5589		0.515886
	0.570577		0
	0.581938		0
	0.474591		0
			0.49087
			0.469998
			0
			0
			0
			0
			0
			0
			0.438039
			0
			0
			0
			0
			0
			0.304298
			0.173191
			0.424642
			0.333689
			0.316111
			0.227521
			0.0976992
			0
			0.152796

## Sheet: Fig 7 H
Fig 7 H
M-CSF ELISA, BALF supernatant
ApoEflox LysM +/+		ApoEflox LysM Cre/+
PBS	Glucan	PBS	Glucan
0	87.5	0	10.8929	pg/ml
0	36.6339	0	0
0	58.3214	0	0
0	42.0536	0	48.0833
0	79.9333	0	43.8583
0	116.483	0	37.85
		0	0

## Sheet: Fig 7 I
Fig 7 I
TUNEL staining, ApoE+CD11b+ AM, TUNEL mean intensity (a.u.)
ApoEflox LysM +/+		ApoEflox LysM Cre/+
PBS	Glucan	PBS	Glucan
0.265633	0.284231	0.15416	0.331346
0.320001	0	0.314741	0
0.173724	0.119009	0.176285	0.397279
0.152416	0	0.208168	0.526095
0.163327	0.135053	0.151826	0.275785
0	0.173618	0	0.42174
0.213681	0.199617	0	0.451256
0	0.148015	0.607833	0
0.207961	0.199189	0.227965	0
0.163931	0	0.204186	0.398849
0.138361	0.128947	0.208744	0.326921
0.186375	0	0	0
0	0.0304145	0.189336	0.250054
0.168796	0.0136627	0.167311	0.459836
0	0.11588	0.191909	0.80359
0.234433		0.250519	0.197543
0		0.176925	0.199454
0.226215		0.242313	0.228712
0.19028		0.410933	0.492686
0.164443		0.338379	0.393468
0.14266		0	0.36763
0.16283		0.305486	0.439522
0.170888		0.10163	0.28683
0.142299		0.449892	0.297928
0.147409		0.18933	0.299429
0.119788		0.179917	0.290136
0.103509		0.198485	0.314435
0.112324		0.212118	0.477239
0.114783		0.204497	0.410959
0.140229		0.158325	0.335991
0.188445		0	0.537536
0.180528		0.350042	0.266409
0.115145		0.228809	0
		0.149969	0.264557
		0.334009	0.289125
		0	0.323281
		0.340056	0
		0.146581	0.395948
		0.190588	0.240834
		0.420759	0.250561
		0	0.201673
		0	0.298465
		0.267689	0.183313
		0	0.231192
		0.230054	0.210979
		0.0202323	0.201505
		0.349543	0.209906
		0.382003	0.398383
		0.549528	0.354351
		0.702639	0.219257
		0.447132	0.273278
		0.225748
		0.431213
		0
		0.452663
		0.322661

## Sheet: Fig 7 J
Fig 7 J
CSF-1R block, ApoE+CD11b+ AM, cells per BALF (x10³)
Isotype Control	CSF1R Ab
3.61	1.34
3.79	0.72
2.67	4.26
5.05	1.94
4.2	1.86
4.5	3.6
4.6	2.4
3.7	2.9
	2.8
